# Supplementary material for: Hydrogels for Osteochondral Interface Regeneration: Biomaterial Types, Processes, and Animal Models
Source: Gels. 2025 Dec 27;12(1):24. doi: 10.3390/gels12010024 (PMC12841089; doi:10.3390/gels12010024)
Supplement: Supplementary file 1 [file gels-12-00024-s001.zip]

Archive with 1 entries (1 files):
- gels-4059286-supplementary.pdf
